# Supplementary material for: AraPPINet: An Updated Interactome for the Analysis of Hormone Signaling Crosstalk in Arabidopsis thaliana
Source: Front Plant Sci. 2019 Jul 5;10:870. doi: 10.3389/fpls.2019.00870 (PMC6625390; doi:10.3389/fpls.2019.00870)
Supplement: TABLE S1 — Experimentally determined PPIs of six model organisms. [file Table_1.XLSX]

## Sheet: Table S1
Supplementary Table 1. Experimentally determined PPIs of six model organisms
	BioGRID	IntAct	DIP	MINT	Unique PPIs in total
H. sapiens	251942	145529	4997	16971	324881
M. musculus	11561	18378	1303	9297	28881
D. melanogaster	7796	38342	12753	549	45805
C. elegans	908	11791	3848	463	13546
E. coli	0	16236	11559	149	24323
S. cerevisiae	86543	77686	22401	27427	135991
