# Supplementary material for: AraPPINet: An Updated Interactome for the Analysis of Hormone Signaling Crosstalk in Arabidopsis thaliana
Source: Front Plant Sci. 2019 Jul 5;10:870. doi: 10.3389/fpls.2019.00870 (PMC6625390; doi:10.3389/fpls.2019.00870)
Supplement: TABLE S2 — Enriched GO functional categories of proteins interacted with hormone signaling pathways. [file Table_2.XLSX]

## Sheet: Table S2
Supplementary Table 2. Enriched GO functional categories of proteins interacted with hormone signaling pathways.
GO	Term	Category	FDR	P-value	Fold	Number of test genes in category	Percent in test (%)	Number of reference genes in category	Percent in reference (%)
		ABA
GO:0005515	protein binding	MF	1.63085e-260	1.1354e-263	3.98781	660	40.6404	1901	10.4617
GO:0003700	transcription factor activity, sequence-specific DNA binding	MF	2.53887e-239	1.76757e-242	4.06142	605	37.2537	1711	9.4161
GO:0006351	transcription, DNA-templated	BP	1.25598e-213	7.53694e-217	3.71202	604	37.1921	1886	10.1951
GO:0006355	regulation of transcription, DNA-templated	BP	3.90584e-207	2.34383e-210	3.46249	633	38.9778	2119	11.4547
GO:0003677	DNA binding	MF	6.96435e-122	4.8486e-125	2.86732	511	31.4655	2047	11.2652
GO:0043565	sequence-specific DNA binding	MF	1.21911e-106	8.48745e-110	4.51968	266	16.3793	676	3.72021
GO:0009738	abscisic acid-activated signaling pathway	BP	6.66042e-99	3.99681e-102	8.2622	139	8.55911	195	1.05411
GO:0046777	protein autophosphorylation	BP	6.46656e-64	3.88048e-67	8.07067	94	5.78818	135	0.729769
GO:0006470	protein dephosphorylation	BP	6.01845e-57	3.61157e-60	8.77754	78	4.80296	103	0.556787
GO:0044212	transcription regulatory region DNA binding	MF	3.26368e-52	2.27219e-55	4.71686	131	8.0665	319	1.75554
GO:0004722	protein serine/threonine phosphatase activity	MF	2.23208e-45	1.55398e-48	6.43221	84	5.17241	150	0.825491
GO:0009737	response to abscisic acid	BP	2.70632e-44	1.62402e-47	4.0009	136	8.37438	394	2.12984
GO:0030154	cell differentiation	BP	8.38398e-43	5.03109e-46	4.5032	115	7.08128	296	1.60009
GO:0045893	positive regulation of transcription, DNA-templated	BP	5.99898e-41	3.59989e-44	5.12775	96	5.91133	217	1.17304
GO:0009908	flower development	BP	1.9318e-39	1.15924e-42	5.22162	91	5.60345	202	1.09195
GO:0046983	protein dimerization activity	MF	8.17359e-38	5.69047e-41	4.06431	115	7.08128	325	1.78856
GO:0035556	intracellular signal transduction	BP	1.4658e-36	8.79604e-40	5.21282	85	5.23399	189	1.02168
GO:0004683	calmodulin-dependent protein kinase activity	MF	3.14255e-35	2.18785e-38	11.1989	39	2.40148	40	0.220131
GO:0045892	negative regulation of transcription, DNA-templated	BP	7.79212e-35	4.67592e-38	6.05492	70	4.31034	134	0.724363
GO:0009931	calcium-dependent protein serine/threonine kinase activity	MF	2.24596e-34	1.56365e-37	11.4861	37	2.27833	37	0.203621
GO:0009651	response to salt stress	BP	2.90386e-31	1.74256e-34	3.18509	133	8.18966	484	2.61636
GO:0009909	regulation of flower development	BP	9.23453e-29	5.5415e-32	7.51839	48	2.95567	74	0.400022
GO:0016301	kinase activity	MF	1.87133e-27	1.30283e-30	2.27732	206	12.6847	1039	5.7179
GO:0009723	response to ethylene	BP	4.48082e-27	2.68887e-30	5.60848	60	3.69458	124	0.670307
GO:0009910	negative regulation of flower development	BP	9.39409e-27	5.63724e-30	9.32308	37	2.27833	46	0.248662
GO:0009414	response to water deprivation	BP	1.8607e-26	1.11657e-29	3.78053	91	5.60345	279	1.50819
GO:0009740	gibberellic acid mediated signaling pathway	BP	2.10715e-25	1.26447e-28	7.14505	45	2.77094	73	0.394616
GO:0009739	response to gibberellin	BP	3.00639e-25	1.80409e-28	6.08812	52	3.20197	99	0.535164
GO:0018105	peptidyl-serine phosphorylation	BP	6.63229e-25	3.97993e-28	7.18306	44	2.70936	71	0.383805
GO:0009873	ethylene-activated signaling pathway	BP	3.10906e-24	1.8657e-27	4.46798	69	4.24877	179	0.96762
GO:0009753	response to jasmonic acid	BP	4.70074e-24	2.82084e-27	4.75522	64	3.94089	156	0.843289
GO:0004672	protein kinase activity	MF	7.48333e-23	5.20991e-26	2.83578	119	7.32759	482	2.65258
GO:0004674	protein serine/threonine kinase activity	MF	1.23541e-21	8.60096e-25	2.31436	162	9.97537	804	4.42463
GO:0009867	jasmonic acid mediated signaling pathway	BP	6.78094e-21	4.06913e-24	7.80154	35	2.15517	52	0.281096
GO:0000165	MAPK cascade	BP	7.63807e-21	4.58349e-24	7.10407	38	2.3399	62	0.335153
GO:0009736	cytokinin-activated signaling pathway	BP	1.6281e-19	9.76997e-23	6.67352	38	2.3399	66	0.356776
GO:0009733	response to auxin	BP	4.65428e-19	2.79296e-22	3.27741	82	5.04926	290	1.56765
GO:0009788	negative regulation of abscisic acid-activated signaling pathway	BP	1.33338e-18	8.00138e-22	8.61884	29	1.78571	39	0.210822
GO:0010119	regulation of stomatal movement	BP	1.38616e-18	8.31811e-22	7.98481	31	1.90887	45	0.243256
GO:0042803	protein homodimerization activity	MF	8.17982e-18	5.69481e-21	3.91426	61	3.75616	179	0.985086
GO:0000160	phosphorelay signal transduction system	BP	1.69725e-17	1.01849e-20	7.27269	32	1.97044	51	0.275691
GO:0006468	protein phosphorylation	BP	1.84639e-17	1.10799e-20	2.13165	160	9.85222	870	4.70296
GO:0007275	multicellular organism development	BP	1.97925e-17	1.18772e-20	2.83734	94	5.78818	384	2.07579
GO:0010200	response to chitin	BP	2.74613e-16	1.64791e-19	4.35746	50	3.07882	133	0.718958
GO:0048366	leaf development	BP	5.71645e-16	3.43035e-19	4.45089	48	2.95567	125	0.675712
GO:0010029	regulation of seed germination	BP	1.95941e-15	1.17581e-18	7.82383	27	1.66256	40	0.216228
GO:0009751	response to salicylic acid	BP	2.50538e-15	1.50344e-18	3.96332	53	3.26355	155	0.837883
GO:0006357	regulation of transcription from RNA polymerase II promoter	BP	1.79492e-14	1.0771e-17	3.37386	62	3.81773	213	1.15141
GO:0009742	brassinosteroid mediated signaling pathway	BP	6.87028e-14	4.12275e-17	6.09011	31	1.90887	59	0.318936
GO:0001135	transcription factor activity, RNA polymerase II transcription factor recruiting	MF	1.55431e-13	1.24221e-16	3.91016	48	2.95567	141	0.775962
GO:2000022	regulation of jasmonic acid mediated signaling pathway	BP	1.88738e-13	1.47488e-16	9.65904	20	1.23153	24	0.129737
GO:0000981	RNA polymerase II transcription factor activity, sequence-specific DNA binding	MF	3.21965e-13	2.00424e-16	3.68422	51	3.14039	159	0.875021
GO:0045944	positive regulation of transcription from RNA polymerase II promoter	BP	3.66374e-13	2.47935e-16	4.14632	44	2.70936	123	0.664901
GO:0046982	protein heterodimerization activity	MF	7.99361e-13	5.8919e-16	4.07571	44	2.70936	124	0.682406
GO:0006970	response to osmotic stress	BP	2.03171e-12	1.24771e-15	4.0853	43	2.64778	122	0.659495
GO:0048510	regulation of timing of transition from vegetative to reproductive phase	BP	2.03171e-12	1.2747e-15	7.32054	24	1.47783	38	0.205417
GO:0004864	protein phosphatase inhibitor activity	MF	2.38698e-12	1.70538e-15	11.4861	16	0.985222	16	0.0880524
GO:0010187	negative regulation of seed germination	BP	5.36238e-12	3.22603e-15	9.93502	18	1.10837	21	0.11352
GO:0009409	response to cold	BP	1.03584e-11	6.23476e-15	2.75234	71	4.37192	299	1.6163
GO:0005509	calcium ion binding	MF	9.57012e-12	6.71229e-15	2.74583	71	4.37192	297	1.63447
GO:0007623	circadian rhythm	BP	1.51656e-11	9.09589e-15	4.42125	37	2.27833	97	0.524353
GO:0004721	phosphoprotein phosphatase activity	MF	1.54654e-11	1.07313e-14	5.55161	29	1.78571	60	0.330196
GO:0000156	phosphorelay response regulator activity	MF	4.79949e-11	3.3371e-14	7.21983	22	1.35468	35	0.192615
GO:0009611	response to wounding	BP	8.34444e-11	5.01004e-14	3.14526	54	3.32512	199	1.07573
GO:0000977	RNA polymerase II regulatory region sequence-specific DNA binding	MF	8.70748e-11	6.05991e-14	3.76887	42	2.58621	128	0.704419
GO:0005516	calmodulin binding	MF	1.16573e-10	8.11475e-14	2.70975	67	4.12562	284	1.56293
GO:0009734	auxin-activated signaling pathway	BP	1.79456e-10	1.07675e-13	3.17223	52	3.20197	190	1.02708
GO:0080163	regulation of protein serine/threonine phosphatase activity	BP	4.71034e-10	2.82684e-13	9.76072	16	0.985222	19	0.102708
GO:0010427	abscisic acid binding	MF	4.63574e-10	3.22723e-13	9.6725	16	0.985222	19	0.104562
GO:0010150	leaf senescence	BP	6.10723e-10	3.66524e-13	4.28358	34	2.0936	92	0.497324
GO:0042742	defense response to bacterium	BP	7.93698e-10	4.76322e-13	2.68773	64	3.94089	276	1.49197
GO:0009911	positive regulation of flower development	BP	8.91009e-10	5.34669e-13	6.53843	22	1.35468	39	0.210822
GO:0048527	lateral root development	BP	9.99434e-10	5.99695e-13	5.91873	24	1.47783	47	0.254068
GO:0010182	sugar mediated signaling pathway	BP	3.33261e-09	1.99984e-12	7.34087	19	1.16995	30	0.162171
GO:0009785	blue light signaling pathway	BP	4.35443e-09	2.61303e-12	9.65904	15	0.923645	18	0.0973026
GO:0009789	positive regulation of abscisic acid-activated signaling pathway	BP	4.72704e-09	2.8366e-12	6.81815	20	1.23153	34	0.183794
GO:0046872	metal ion binding	MF	8.83582e-09	6.15154e-12	1.56629	219	13.4852	1606	8.83826
GO:0019760	glucosinolate metabolic process	BP	1.06511e-08	6.39155e-12	6.24123	21	1.2931	39	0.210822
GO:1903507	negative regulation of nucleic acid-templated transcription	BP	2.09031e-08	1.25436e-11	10.7629	13	0.800493	14	0.0756798
GO:0009845	seed germination	BP	2.52511e-08	1.51528e-11	4.36539	29	1.78571	77	0.416239
GO:0009640	photomorphogenesis	BP	3.71819e-08	2.23123e-11	5.15149	24	1.47783	54	0.291908
GO:0004707	MAP kinase activity	MF	4.18775e-08	2.91552e-11	7.99033	16	0.985222	23	0.126575
GO:0051301	cell division	BP	5.08798e-08	3.05322e-11	2.76479	52	3.20197	218	1.17844
GO:2000377	regulation of reactive oxygen species metabolic process	BP	1.28978e-07	7.73974e-11	8.27918	15	0.923645	21	0.11352
GO:0009938	negative regulation of gibberellic acid mediated signaling pathway	BP	3.73979e-07	2.24419e-10	11.5909	11	0.67734	11	0.0594627
GO:0004693	cyclin-dependent protein serine/threonine kinase activity	MF	5.83054e-07	4.05924e-10	5.46957	20	1.23153	42	0.231138
GO:0005524	ATP binding	MF	5.85247e-07	4.0745e-10	1.40429	290	17.8571	2372	13.0538
GO:0016538	cyclin-dependent protein serine/threonine kinase regulator activity	MF	6.88824e-07	4.79561e-10	6.08087	18	1.10837	34	0.187111
GO:0009408	response to heat	BP	8.32911e-07	4.99816e-10	2.97016	41	2.52463	160	0.864912
GO:0009585	red, far-red light phototransduction	BP	1.03785e-06	6.22797e-10	4.48678	24	1.47783	62	0.335153
GO:0009965	leaf morphogenesis	BP	1.48786e-06	8.92839e-10	4.59637	23	1.41626	58	0.31353
GO:0010228	vegetative to reproductive phase transition of meristem	BP	1.92056e-06	1.1525e-09	3.52271	31	1.90887	102	0.551381
GO:0048364	root development	BP	2.03636e-06	1.22199e-09	2.93439	40	2.46305	158	0.8541
GO:0010048	vernalization response	BP	2.06911e-06	1.24164e-09	10.6249	11	0.67734	12	0.0648684
GO:0048573	photoperiodism, flowering	BP	3.09166e-06	1.85526e-09	5.37137	19	1.16995	41	0.221634
GO:0003714	transcription corepressor activity	MF	5.27737e-06	3.67412e-09	7.30933	14	0.862069	22	0.121072
GO:0004702	receptor signaling protein serine/threonine kinase activity	MF	6.55267e-06	4.56199e-09	4.63861	21	1.2931	52	0.28617
GO:0000989	transcription factor activity, transcription factor binding	MF	7.78417e-06	5.41936e-09	9.719	11	0.67734	13	0.0715426
GO:0001046	core promoter sequence-specific DNA binding	MF	9.87279e-06	6.87346e-09	5.30127	18	1.10837	39	0.214628
GO:0031347	regulation of defense response	BP	1.77983e-05	1.06804e-08	4.10138	23	1.41626	65	0.35137
GO:0051726	regulation of cell cycle	BP	1.84462e-05	1.10693e-08	3.81278	25	1.53941	76	0.410833
GO:0032880	regulation of protein localization	BP	4.16378e-05	2.49862e-08	11.5909	9	0.554187	9	0.0486513
GO:0009744	response to sucrose	BP	4.28084e-05	2.56886e-08	4.45802	20	1.23153	52	0.281096
GO:0071215	cellular response to abscisic acid stimulus	BP	4.43327e-05	2.66033e-08	5.99527	15	0.923645	29	0.156765
GO:0007049	cell cycle	BP	4.81868e-05	2.89161e-08	3.04022	32	1.97044	122	0.659495
GO:0010072	primary shoot apical meristem specification	BP	7.38418e-05	4.43113e-08	8.49996	11	0.67734	15	0.0810855
GO:2000024	regulation of leaf development	BP	7.38418e-05	4.43113e-08	8.49996	11	0.67734	15	0.0810855
GO:0004872	receptor activity	MF	0.000120015	8.35546e-08	4.88159	17	1.0468	40	0.220131
GO:0009944	polarity specification of adaxial/abaxial axis	BP	0.000148353	8.90244e-08	6.55135	13	0.800493	23	0.124331
GO:0010014	meristem initiation	BP	0.000192322	1.15409e-07	10.4318	9	0.554187	10	0.054057
GO:0008601	protein phosphatase type 2A regulator activity	MF	0.000170592	1.18767e-07	7.89669	11	0.67734	16	0.0880524
GO:0009749	response to glucose	BP	0.000210275	1.26183e-07	5.43321	15	0.923645	32	0.172982
GO:0042538	hyperosmotic salinity response	BP	0.000234793	1.40895e-07	4.06697	20	1.23153	57	0.308125
GO:0010082	regulation of root meristem growth	BP	0.000251694	1.51038e-07	5.79543	14	0.862069	28	0.15136
GO:0008284	positive regulation of cell proliferation	BP	0.000251694	1.51038e-07	5.79543	14	0.862069	28	0.15136
GO:0045736	negative regulation of cyclin-dependent protein serine/threonine kinase activity	BP	0.000431526	2.58952e-07	11.5909	8	0.492611	8	0.0432456
GO:0048831	regulation of shoot system development	BP	0.000431526	2.58952e-07	11.5909	8	0.492611	8	0.0432456
GO:0004861	cyclin-dependent protein serine/threonine kinase inhibitor activity	MF	0.000396009	2.75703e-07	11.4861	8	0.492611	8	0.0440262
GO:0042542	response to hydrogen peroxide	BP	0.000499297	2.99621e-07	4.07826	19	1.16995	54	0.291908
GO:0010449	root meristem growth	BP	0.000576266	3.45809e-07	8.27918	10	0.615764	14	0.0756798
GO:1900056	negative regulation of leaf senescence	BP	0.000651487	3.90948e-07	9.48342	9	0.554187	11	0.0594627
GO:0010100	negative regulation of photomorphogenesis	BP	0.000651487	3.90948e-07	9.48342	9	0.554187	11	0.0594627
GO:0004708	MAP kinase kinase activity	MF	0.000602388	4.19385e-07	9.39771	9	0.554187	11	0.060536
GO:0008283	cell proliferation	BP	0.000770161	4.62163e-07	4.17271	18	1.10837	50	0.270285
		CK
GO:0003700	transcription factor activity, sequence-specific DNA binding	MF	2.47553e-273	1.72004e-276	4.89163	567	44.3315	1711	9.4161
GO:0006351	transcription, DNA-templated	BP	2.27594e-251	1.36901e-254	4.45774	574	44.8788	1886	10.1951
GO:0006355	regulation of transcription, DNA-templated	BP	4.61131e-251	2.77377e-254	4.18186	605	47.3026	2119	11.4547
GO:0005515	protein binding	MF	2.98297e-206	2.07262e-209	4.08436	526	41.1259	1901	10.4617
GO:0003677	DNA binding	MF	4.17744e-173	2.90255e-176	3.65604	507	39.6403	2047	11.2652
GO:0009873	ethylene-activated signaling pathway	BP	2.47138e-155	1.48657e-158	12.8467	157	12.2752	179	0.96762
GO:0043565	sequence-specific DNA binding	MF	6.6874e-86	4.64652e-89	4.69475	215	16.81	676	3.72021
GO:0045893	positive regulation of transcription, DNA-templated	BP	1.59842e-57	9.61474e-61	6.9522	103	8.05317	217	1.17304
GO:0009736	cytokinin-activated signaling pathway	BP	3.44958e-54	2.07497e-57	12.8715	58	4.53479	66	0.356776
GO:0030154	cell differentiation	BP	2.2667e-52	1.36345e-55	5.64103	114	8.91321	296	1.60009
GO:0044212	transcription regulatory region DNA binding	MF	4.45705e-47	3.09683e-50	5.18261	112	8.75684	319	1.75554
GO:0000160	phosphorelay signal transduction system	BP	2.89553e-41	1.7417e-44	12.9237	45	3.51837	51	0.275691
GO:0009908	flower development	BP	1.0012e-36	6.02236e-40	5.80074	80	6.25489	202	1.09195
GO:0000156	phosphorelay response regulator activity	MF	1.27423e-33	8.85352e-37	14.3394	34	2.65833	35	0.192615
GO:0009585	red, far-red light phototransduction	BP	7.13471e-33	4.29163e-36	10.3946	44	3.44019	62	0.335153
GO:0007623	circadian rhythm	BP	1.0696e-30	6.43381e-34	7.85193	52	4.06568	97	0.524353
GO:0007275	multicellular organism development	BP	2.87653e-30	1.73027e-33	3.89058	102	7.97498	384	2.07579
GO:0048510	regulation of timing of transition from vegetative to reproductive phase	BP	6.50011e-27	3.9099e-30	12.3342	32	2.50195	38	0.205417
GO:0045892	negative regulation of transcription, DNA-templated	BP	3.30527e-26	1.98817e-29	6.12108	56	4.37842	134	0.724363
GO:0009640	photomorphogenesis	BP	8.15185e-25	4.90345e-28	9.76458	36	2.8147	54	0.291908
GO:0009723	response to ethylene	BP	3.01636e-22	1.81438e-25	5.906	50	3.9093	124	0.670307
GO:0048366	leaf development	BP	4.16821e-21	2.50724e-24	5.74157	49	3.83112	125	0.675712
GO:0009733	response to auxin	BP	5.05624e-20	3.0414e-23	3.73748	74	5.78577	290	1.56765
GO:0009740	gibberellic acid mediated signaling pathway	BP	7.46995e-20	4.49328e-23	7.42376	37	2.89289	73	0.394616
GO:0009965	leaf morphogenesis	BP	2.051e-19	1.23371e-22	8.33357	33	2.58014	58	0.31353
GO:0009734	auxin-activated signaling pathway	BP	2.0057e-18	1.20646e-21	4.39406	57	4.45661	190	1.02708
GO:0048364	root development	BP	3.92261e-16	2.35951e-19	4.54238	49	3.83112	158	0.8541
GO:0009735	response to cytokinin	BP	1.87367e-15	1.12704e-18	4.16195	52	4.06568	183	0.989243
GO:0000981	RNA polymerase II transcription factor activity, sequence-specific DNA binding	MF	1.17854e-14	8.1887e-18	4.36336	47	3.67475	159	0.875021
GO:0006357	regulation of transcription from RNA polymerase II promoter	BP	1.81466e-14	1.09154e-17	3.78206	55	4.30023	213	1.15141
GO:0001135	transcription factor activity, RNA polymerase II transcription factor recruiting	MF	1.59342e-14	1.10713e-17	4.60632	44	3.44019	141	0.775962
GO:0009738	abscisic acid-activated signaling pathway	BP	3.55435e-14	2.13799e-17	3.90583	52	4.06568	195	1.05411
GO:0046983	protein dimerization activity	MF	3.49535e-14	2.42863e-17	3.13391	69	5.39484	325	1.78856
GO:0042803	protein homodimerization activity	MF	6.62609e-14	4.60391e-17	4.04077	49	3.83112	179	0.985086
GO:0010200	response to chitin	BP	9.05318e-14	5.44562e-17	4.62533	42	3.28382	133	0.718958
GO:0010119	regulation of stomatal movement	BP	1.88738e-13	7.38929e-17	8.13715	25	1.95465	45	0.243256
GO:2000022	regulation of jasmonic acid mediated signaling pathway	BP	1.88738e-13	8.10065e-17	11.5954	19	1.48554	24	0.129737
GO:0051301	cell division	BP	1.88738e-13	1.51056e-16	3.62812	54	4.22205	218	1.17844
GO:0009788	negative regulation of abscisic acid-activated signaling pathway	BP	5.55112e-13	2.92518e-16	8.6379	23	1.79828	39	0.210822
GO:0009737	response to abscisic acid	BP	5.55112e-13	3.20013e-16	2.82529	76	5.94214	394	2.12984
GO:0010182	sugar mediated signaling pathway	BP	2.76446e-12	1.67368e-15	9.76458	20	1.56372	30	0.162171
GO:0009867	jasmonic acid mediated signaling pathway	BP	9.22595e-12	5.5786e-15	7.04177	25	1.95465	52	0.281096
GO:0010017	red or far-red light signaling pathway	BP	1.43996e-11	8.62411e-15	10.5457	18	1.40735	25	0.135142
GO:0001944	vasculature development	BP	3.91243e-11	2.3525e-14	10.1401	18	1.40735	26	0.140548
GO:0009739	response to gibberellin	BP	6.18283e-11	3.71871e-14	4.88229	33	2.58014	99	0.535164
GO:0010089	xylem development	BP	9.85656e-11	5.93318e-14	9.76458	18	1.40735	27	0.145954
GO:0010072	primary shoot apical meristem specification	BP	1.00409e-10	6.0393e-14	13.6704	14	1.09461	15	0.0810855
GO:0000165	MAPK cascade	BP	1.17939e-10	7.09878e-14	6.14224	26	2.03284	62	0.335153
GO:0010029	regulation of seed germination	BP	2.53042e-10	1.52243e-13	7.68961	21	1.64191	40	0.216228
GO:0010218	response to far red light	BP	2.57849e-10	1.55123e-13	6.87506	23	1.79828	49	0.264879
GO:0048825	cotyledon development	BP	2.85161e-10	1.71535e-13	8.69658	19	1.48554	32	0.172982
GO:0000155	phosphorelay sensor kinase activity	MF	4.79516e-10	3.33162e-13	11.6536	15	1.17279	19	0.104562
GO:0009753	response to jasmonic acid	BP	1.1868e-09	7.13927e-13	3.75561	40	3.12744	156	0.843289
GO:0010150	leaf senescence	BP	1.99799e-09	1.20186e-12	4.77615	30	2.34558	92	0.497324
GO:0042752	regulation of circadian rhythm	BP	3.60505e-09	2.16852e-12	9.76458	16	1.25098	24	0.129737
GO:0009414	response to water deprivation	BP	3.85717e-09	2.32012e-12	2.88738	55	4.30023	279	1.50819
GO:0010082	regulation of root meristem growth	BP	4.64123e-09	2.79172e-12	8.89274	17	1.32916	28	0.15136
GO:0043424	protein histidine kinase binding	MF	6.5252e-09	4.53385e-12	9.44715	16	1.25098	25	0.137582
GO:0046982	protein heterodimerization activity	MF	7.65155e-09	5.31643e-12	4.04742	34	2.65833	124	0.682406
GO:0003714	transcription corepressor activity	MF	1.08696e-08	7.55235e-12	10.0644	15	1.17279	22	0.121072
GO:0009909	regulation of flower development	BP	1.26566e-08	7.6131e-12	5.1462	26	2.03284	74	0.400022
GO:0000989	transcription factor activity, transcription factor binding	MF	1.2963e-08	9.00691e-12	13.6257	12	0.938233	13	0.0715426
GO:0000977	RNA polymerase II regulatory region sequence-specific DNA binding	MF	1.96849e-08	1.36774e-11	3.92094	34	2.65833	128	0.704419
GO:0009938	negative regulation of gibberellic acid mediated signaling pathway	BP	3.62406e-08	2.17993e-11	14.6469	11	0.860047	11	0.0594627
GO:0010187	negative regulation of seed germination	BP	1.31877e-07	7.93261e-11	9.76458	14	1.09461	21	0.11352
GO:0009651	response to salt stress	BP	1.82452e-07	1.09747e-10	2.2394	74	5.78577	484	2.61636
GO:0010492	maintenance of shoot apical meristem identity	BP	2.5122e-07	1.51112e-10	11.7175	12	0.938233	15	0.0810855
GO:0010014	meristem initiation	BP	4.86467e-07	2.92617e-10	14.6469	10	0.781861	10	0.054057
GO:0009910	negative regulation of flower development	BP	6.79705e-07	4.08852e-10	6.0498	19	1.48554	46	0.248662
GO:0004673	protein histidine kinase activity	MF	6.00146e-07	4.16991e-10	11.0709	12	0.938233	16	0.0880524
GO:0010582	floral meristem determinacy	BP	7.54124e-07	4.53616e-10	10.9852	12	0.938233	16	0.0864912
GO:0009744	response to sucrose	BP	8.88218e-07	5.34276e-10	5.63341	20	1.56372	52	0.281096
GO:0010114	response to red light	BP	1.03502e-06	6.22577e-10	5.30318	21	1.64191	58	0.31353
GO:0010087	phloem or xylem histogenesis	BP	1.18713e-06	7.14077e-10	7.84654	15	1.17279	28	0.15136
GO:0010105	negative regulation of ethylene-activated signaling pathway	BP	2.00443e-06	1.20569e-09	10.339	12	0.938233	17	0.0918969
GO:0010051	xylem and phloem pattern formation	BP	2.15104e-06	1.29388e-09	7.57597	15	1.17279	29	0.156765
GO:0080022	primary root development	BP	2.60277e-06	1.5656e-09	8.20225	14	1.09461	25	0.135142
GO:0010078	maintenance of root meristem identity	BP	2.72611e-06	1.63979e-09	11.5083	11	0.860047	14	0.0756798
GO:1903507	negative regulation of nucleic acid-templated transcription	BP	2.72611e-06	1.63979e-09	11.5083	11	0.860047	14	0.0756798
GO:0010380	regulation of chlorophyll biosynthetic process	BP	2.72611e-06	1.63979e-09	11.5083	11	0.860047	14	0.0756798
GO:0008283	cell proliferation	BP	3.34867e-06	2.01427e-09	5.56581	19	1.48554	50	0.270285
GO:0010223	secondary shoot formation	BP	4.83536e-06	2.90854e-09	9.76458	12	0.938233	18	0.0973026
GO:0010076	maintenance of floral meristem identity	BP	6.4608e-06	3.88626e-09	14.6469	9	0.703675	9	0.0486513
GO:0080036	regulation of cytokinin-activated signaling pathway	BP	6.4608e-06	3.88626e-09	14.6469	9	0.703675	9	0.0486513
GO:0010077	maintenance of inflorescence meristem identity	BP	6.4608e-06	3.88626e-09	14.6469	9	0.703675	9	0.0486513
GO:0048573	photoperiodism, flowering	BP	6.72807e-06	4.04703e-09	6.07309	17	1.32916	41	0.221634
GO:0031347	regulation of defense response	BP	1.00178e-05	6.02582e-09	4.73207	21	1.64191	65	0.35137
GO:0009944	polarity specification of adaxial/abaxial axis	BP	1.07188e-05	6.44751e-09	8.27867	13	1.01642	23	0.124331
GO:0006970	response to osmotic stress	BP	1.60594e-05	9.65995e-09	3.48163	29	2.2674	122	0.659495
GO:0010228	vegetative to reproductive phase transition of meristem	BP	2.41096e-05	1.45023e-08	3.73352	26	2.03284	102	0.551381
GO:0019760	glucosinolate metabolic process	BP	2.61123e-05	1.57069e-08	6.00897	16	1.25098	39	0.210822
GO:0010388	cullin deneddylation	BP	3.03581e-05	1.82608e-08	13.1822	9	0.703675	10	0.054057
GO:0009409	response to cold	BP	4.07102e-05	2.44877e-08	2.40032	49	3.83112	299	1.6163
GO:2000377	regulation of reactive oxygen species metabolic process	BP	4.42553e-05	2.66202e-08	8.36964	12	0.938233	21	0.11352
GO:0010449	root meristem growth	BP	7.57481e-05	4.55635e-08	10.4621	10	0.781861	14	0.0756798
GO:0045944	positive regulation of transcription from RNA polymerase II promoter	BP	7.98974e-05	4.80594e-08	3.33425	28	2.18921	123	0.664901
GO:0009751	response to salicylic acid	BP	8.33312e-05	5.01249e-08	3.02387	32	2.50195	155	0.837883
GO:0045962	positive regulation of development, heterochronic	BP	8.47009e-05	5.09488e-08	14.6469	8	0.625489	8	0.0432456
GO:0009553	embryo sac development	BP	8.98042e-05	5.40185e-08	4.21348	21	1.64191	73	0.394616
GO:0009933	meristem structural organization	BP	9.24936e-05	5.56362e-08	8.95087	11	0.860047	18	0.0973026
GO:0010100	negative regulation of photomorphogenesis	BP	0.000104613	6.29262e-08	11.9838	9	0.703675	11	0.0594627
GO:0019827	stem cell population maintenance	BP	0.000104613	6.29262e-08	11.9838	9	0.703675	11	0.0594627
GO:0015996	chlorophyll catabolic process	BP	0.000294963	1.77425e-07	10.9852	9	0.703675	12	0.0648684
GO:0048444	floral organ morphogenesis	BP	0.000358541	2.15668e-07	13.0194	8	0.625489	9	0.0486513
GO:0010310	regulation of hydrogen peroxide metabolic process	BP	0.000358541	2.15668e-07	13.0194	8	0.625489	9	0.0486513
GO:2000033	regulation of seed dormancy process	BP	0.000358541	2.15668e-07	13.0194	8	0.625489	9	0.0486513
GO:0010161	red light signaling pathway	BP	0.000358541	2.15668e-07	13.0194	8	0.625489	9	0.0486513
GO:0010154	fruit development	BP	0.000437774	2.63328e-07	6.34698	13	1.01642	30	0.162171
GO:0048527	lateral root development	BP	0.000464536	2.79426e-07	4.98617	16	1.25098	47	0.254068
GO:0046777	protein autophosphorylation	BP	0.0005986	3.60067e-07	3.03787	28	2.18921	135	0.729769
GO:0070417	cellular response to cold	BP	0.000669984	4.03006e-07	6.14224	13	1.01642	31	0.167577
GO:0048367	shoot system development	BP	0.00092197	5.5458e-07	4.0332	19	1.48554	69	0.372993
		ET
GO:0005515	protein binding	MF	6.95529e-303	4.73351e-306	4.26998	700	43.4783	1901	10.4617
GO:0003700	transcription factor activity, sequence-specific DNA binding	MF	1.2604e-212	8.57784e-216	3.88342	573	35.5901	1711	9.4161
GO:0006351	transcription, DNA-templated	BP	3.88322e-204	2.31712e-207	3.64971	592	36.7702	1886	10.1951
GO:0006355	regulation of transcription, DNA-templated	BP	8.24506e-187	4.91983e-190	3.3307	607	37.7019	2119	11.4547
GO:0003677	DNA binding	MF	4.07168e-117	2.77104e-120	2.83811	501	31.118	2047	11.2652
GO:0009873	ethylene-activated signaling pathway	BP	1.61014e-95	9.6077e-99	8.50935	131	8.13665	179	0.96762
GO:0043565	sequence-specific DNA binding	MF	4.13681e-77	2.81536e-80	3.9454	230	14.2857	676	3.72021
GO:0051301	cell division	BP	6.22979e-57	3.71732e-60	5.97365	112	6.95652	218	1.17844
GO:0009753	response to jasmonic acid	BP	1.43033e-49	8.53481e-53	6.63351	89	5.52795	156	0.843289
GO:0009723	response to ethylene	BP	3.32347e-46	1.98312e-49	7.22016	77	4.78261	124	0.670307
GO:0044212	transcription regulatory region DNA binding	MF	4.97204e-44	3.38378e-47	4.3985	121	7.51553	319	1.75554
GO:0009738	abscisic acid-activated signaling pathway	BP	3.83857e-40	2.29048e-43	5.36644	90	5.59006	195	1.05411
GO:0009733	response to auxin	BP	9.47607e-40	5.65438e-43	4.41035	110	6.8323	290	1.56765
GO:0010200	response to chitin	BP	2.23764e-37	1.3352e-40	6.29447	72	4.47205	133	0.718958
GO:0009736	cytokinin-activated signaling pathway	BP	8.98649e-37	5.36225e-40	8.98472	51	3.1677	66	0.356776
GO:0045893	positive regulation of transcription, DNA-templated	BP	1.45558e-35	8.68546e-39	4.82237	90	5.59006	217	1.17304
GO:0009867	jasmonic acid mediated signaling pathway	BP	1.15973e-32	6.92009e-36	9.61486	43	2.67081	52	0.281096
GO:0009651	response to salt stress	BP	2.10519e-31	1.25617e-34	3.1951	133	8.26087	484	2.61636
GO:0030154	cell differentiation	BP	6.62296e-31	3.95192e-34	3.92813	100	6.21118	296	1.60009
GO:0009751	response to salicylic acid	BP	9.45812e-31	5.64367e-34	5.32604	71	4.40994	155	0.837883
GO:0042742	defense response to bacterium	BP	6.0414e-30	3.60491e-33	4.00214	95	5.90062	276	1.49197
GO:0009737	response to abscisic acid	BP	1.14624e-28	6.83962e-32	3.36424	114	7.08075	394	2.12984
GO:0009739	response to gibberellin	BP	1.37881e-28	8.22739e-32	6.4596	55	3.41615	99	0.535164
GO:0009734	auxin-activated signaling pathway	BP	1.85676e-27	1.10793e-30	4.58972	75	4.65839	190	1.02708
GO:0007049	cell cycle	BP	1.22716e-25	7.3225e-29	5.52772	58	3.60248	122	0.659495
GO:0051726	regulation of cell cycle	BP	1.31879e-25	7.86922e-29	7.03756	46	2.85714	76	0.410833
GO:0000160	phosphorelay signal transduction system	BP	1.58792e-25	9.47513e-29	8.66346	38	2.36025	51	0.275691
GO:0000165	MAPK cascade	BP	1.24362e-24	7.42068e-28	7.68901	41	2.54658	62	0.335153
GO:0045892	negative regulation of transcription, DNA-templated	BP	4.94514e-23	2.95077e-26	5.0327	58	3.60248	134	0.724363
GO:0016538	cyclin-dependent protein serine/threonine kinase regulator activity	MF	1.44584e-21	9.83986e-25	9.89074	29	1.80124	34	0.187111
GO:0009611	response to wounding	BP	1.91119e-20	1.14041e-23	3.97314	68	4.2236	199	1.07573
GO:0000156	phosphorelay response regulator activity	MF	2.49743e-19	1.69965e-22	9.27683	28	1.73913	35	0.192615
GO:0046983	protein dimerization activity	MF	3.97934e-18	2.70819e-21	3.06849	86	5.34161	325	1.78856
GO:0006357	regulation of transcription from RNA polymerase II promoter	BP	1.62163e-16	9.67626e-20	3.54823	65	4.03727	213	1.15141
GO:0001135	transcription factor activity, RNA polymerase II transcription factor recruiting	MF	6.70142e-16	4.56074e-19	4.19431	51	3.1677	141	0.775962
GO:0000981	RNA polymerase II transcription factor activity, sequence-specific DNA binding	MF	1.39006e-15	9.46024e-19	3.93828	54	3.35404	159	0.875021
GO:0009414	response to water deprivation	BP	2.53883e-15	1.51492e-18	3.08394	74	4.59627	279	1.50819
GO:2000022	regulation of jasmonic acid mediated signaling pathway	BP	5.41611e-15	3.2318e-18	10.1739	21	1.30435	24	0.129737
GO:0010119	regulation of stomatal movement	BP	8.01355e-15	4.78169e-18	7.23475	28	1.73913	45	0.243256
GO:0009740	gibberellic acid mediated signaling pathway	BP	1.68075e-14	1.0029e-17	5.57472	35	2.17391	73	0.394616
GO:0046777	protein autophosphorylation	BP	1.83787e-14	1.09666e-17	4.13414	48	2.98137	135	0.729769
GO:0010224	response to UV-B	BP	1.93139e-14	1.15246e-17	6.09956	32	1.98758	61	0.329748
GO:0031347	regulation of defense response	BP	1.94364e-14	1.15977e-17	5.90308	33	2.04969	65	0.35137
GO:0007623	circadian rhythm	BP	3.6435e-14	2.17408e-17	4.79475	40	2.48447	97	0.524353
GO:0007275	multicellular organism development	BP	8.0378e-14	4.79616e-17	2.63431	87	5.40373	384	2.07579
GO:0004693	cyclin-dependent protein serine/threonine kinase activity	MF	1.66533e-13	1.14633e-16	7.1785	26	1.61491	42	0.231138
GO:0006970	response to osmotic stress	BP	1.88738e-13	1.57251e-16	4.19344	44	2.73292	122	0.659495
GO:0042542	response to hydrogen peroxide	BP	3.77476e-13	2.18357e-16	6.24428	29	1.80124	54	0.291908
GO:0004672	protein kinase activity	MF	3.21965e-13	2.24877e-16	2.40582	100	6.21118	482	2.65258
GO:0016567	protein ubiquitination	BP	3.77476e-13	2.69684e-16	2.44785	96	5.96273	456	2.465
GO:0009408	response to heat	BP	1.67644e-12	1.02881e-15	3.63352	50	3.10559	160	0.864912
GO:0009908	flower development	BP	2.23155e-12	1.29492e-15	3.28096	57	3.54037	202	1.09195
GO:0048366	leaf development	BP	5.01821e-12	2.99566e-15	3.99978	43	2.67081	125	0.675712
GO:0010029	regulation of seed germination	BP	9.30367e-12	5.55328e-15	6.97637	24	1.49068	40	0.216228
GO:0016301	kinase activity	MF	1.06026e-11	7.24125e-15	1.84153	165	10.2484	1039	5.7179
GO:0042803	protein homodimerization activity	MF	1.14242e-11	7.7807e-15	3.36868	52	3.22981	179	0.985086
GO:0004702	receptor signaling protein serine/threonine kinase activity	MF	1.37002e-11	9.31013e-15	6.02102	27	1.67702	52	0.28617
GO:0009409	response to cold	BP	2.95874e-11	1.7626e-14	2.72211	70	4.34783	299	1.6163
GO:0004674	protein serine/threonine kinase activity	MF	2.75668e-11	1.88152e-14	1.96152	136	8.4472	804	4.42463
GO:0009626	plant-type hypersensitive response	BP	1.53311e-10	9.15028e-14	4.87089	31	1.92547	74	0.400022
GO:0007067	mitotic nuclear division	BP	1.83265e-10	1.09401e-13	4.56786	33	2.04969	84	0.454079
GO:0048481	plant ovule development	BP	2.84484e-10	1.69739e-13	6.20122	24	1.49068	45	0.243256
GO:1903507	negative regulation of nucleic acid-templated transcription	BP	2.8858e-10	1.72155e-13	11.6273	14	0.869565	14	0.0756798
GO:0035556	intracellular signal transduction	BP	5.12412e-10	3.05803e-13	3.13752	51	3.1677	189	1.02168
GO:0006511	ubiquitin-dependent protein catabolic process	BP	6.70375e-10	3.99962e-13	2.83475	59	3.6646	242	1.30818
GO:0048364	root development	BP	1.99141e-09	1.18829e-12	3.31157	45	2.79503	158	0.8541
GO:0045944	positive regulation of transcription from RNA polymerase II promoter	BP	2.05057e-09	1.22362e-12	3.6867	39	2.42236	123	0.664901
GO:0010182	sugar mediated signaling pathway	BP	3.17679e-09	1.89562e-12	7.36394	19	1.18012	30	0.162171
GO:0010187	negative regulation of seed germination	BP	5.363e-09	3.20008e-12	8.85888	16	0.993789	21	0.11352
GO:0009735	response to cytokinin	BP	8.32284e-09	4.9663e-12	3.04978	48	2.98137	183	0.989243
GO:0003714	transcription corepressor activity	MF	1.41228e-08	9.61147e-12	8.43349	16	0.993789	22	0.121072
GO:0010105	negative regulation of ethylene-activated signaling pathway	BP	3.83042e-08	2.28562e-11	9.57541	14	0.869565	17	0.0918969
GO:0004707	MAP kinase activity	MF	3.73583e-08	2.54247e-11	8.06681	16	0.993789	23	0.126575
GO:0009788	negative regulation of abscisic acid-activated signaling pathway	BP	1.09734e-07	6.54786e-11	5.96271	20	1.24224	39	0.210822
GO:0009744	response to sucrose	BP	1.12493e-07	6.71248e-11	5.14283	23	1.42857	52	0.281096
GO:0071281	cellular response to iron ion	BP	1.922e-07	1.14686e-10	5.81364	20	1.24224	40	0.216228
GO:0009965	leaf morphogenesis	BP	2.02753e-07	1.20983e-10	4.81129	24	1.49068	58	0.31353
GO:0031348	negative regulation of defense response	BP	2.31736e-07	1.38277e-10	7.44146	16	0.993789	25	0.135142
GO:0046982	protein heterodimerization activity	MF	2.48041e-07	1.68808e-10	3.36659	36	2.23602	124	0.682406
GO:0010051	xylem and phloem pattern formation	BP	3.18341e-07	1.89954e-10	6.81599	17	1.0559	29	0.156765
GO:0000155	phosphorelay sensor kinase activity	MF	3.35549e-07	2.28362e-10	8.54445	14	0.869565	19	0.104562
GO:0010150	leaf senescence	BP	5.48268e-07	3.27152e-10	3.7915	30	1.86335	92	0.497324
GO:0006468	protein phosphorylation	BP	6.8218e-07	4.07057e-10	1.73741	130	8.07453	870	4.70296
GO:0010089	xylem development	BP	1.04396e-06	6.22932e-10	6.89024	16	0.993789	27	0.145954
GO:0048825	cotyledon development	BP	2.19668e-06	1.31076e-09	6.17699	17	1.0559	32	0.172982
GO:0000977	RNA polymerase II regulatory region sequence-specific DNA binding	MF	2.61708e-06	1.78109e-09	3.17079	35	2.17391	128	0.704419
GO:0009931	calcium-dependent protein serine/threonine kinase activity	MF	3.22121e-06	2.19223e-09	5.64132	18	1.11801	37	0.203621
GO:0048527	lateral root development	BP	5.67808e-06	3.38812e-09	4.94778	20	1.24224	47	0.254068
GO:0051607	defense response to virus	BP	5.8767e-06	3.50663e-09	5.50766	18	1.11801	38	0.205417
GO:0010090	trichome morphogenesis	BP	6.82045e-06	4.06977e-09	5.81364	17	1.0559	34	0.183794
GO:0009789	positive regulation of abscisic acid-activated signaling pathway	BP	6.82045e-06	4.06977e-09	5.81364	17	1.0559	34	0.183794
GO:0009863	salicylic acid mediated signaling pathway	BP	6.83186e-06	4.07658e-09	6.70805	15	0.931677	26	0.140548
GO:0001944	vasculature development	BP	6.83186e-06	4.07658e-09	6.70805	15	0.931677	26	0.140548
GO:0010228	vegetative to reproductive phase transition of meristem	BP	8.04864e-06	4.80263e-09	3.41979	30	1.86335	102	0.551381
GO:1900426	positive regulation of defense response to bacterium	BP	8.92637e-06	5.32637e-09	8.72046	12	0.745342	16	0.0864912
GO:0004673	protein histidine kinase activity	MF	8.04792e-06	5.47712e-09	8.69703	12	0.745342	16	0.0880524
GO:0048467	gynoecium development	BP	1.71526e-05	1.02349e-08	7.55773	13	0.807453	20	0.108114
GO:0009938	negative regulation of gibberellic acid mediated signaling pathway	BP	1.96931e-05	1.17509e-08	10.5703	10	0.621118	11	0.0594627
GO:0004708	MAP kinase kinase activity	MF	1.76748e-05	1.20288e-08	10.5419	10	0.621118	11	0.060536
GO:0000226	microtubule cytoskeleton organization	BP	2.40604e-05	1.43569e-08	6.2289	15	0.931677	28	0.15136
GO:0009617	response to bacterium	BP	3.44745e-05	2.0571e-08	3.30579	29	1.80124	102	0.551381
GO:0009585	red, far-red light phototransduction	BP	3.5938e-05	2.14442e-08	4.12581	22	1.36646	62	0.335153
GO:0042023	DNA endoreduplication	BP	3.68813e-05	2.20071e-08	7.19784	13	0.807453	21	0.11352
GO:0048510	regulation of timing of transition from vegetative to reproductive phase	BP	4.93666e-05	2.94571e-08	5.20168	17	1.0559	38	0.205417
GO:0009880	embryonic pattern specification	BP	7.27203e-05	4.33923e-08	9.6894	10	0.621118	12	0.0648684
GO:0004842	ubiquitin-protein transferase activity	MF	6.44778e-05	4.38812e-08	1.90419	78	4.84472	475	2.61406
GO:0048440	carpel development	BP	0.000121051	7.22311e-08	7.34354	12	0.745342	19	0.102708
GO:0004683	calmodulin-dependent protein kinase activity	MF	0.000107471	7.31407e-08	4.92832	17	1.0559	40	0.220131
GO:0008283	cell proliferation	BP	0.000124555	7.43222e-08	4.41837	19	1.18012	50	0.270285
GO:0010311	lateral root formation	BP	0.000125738	7.50279e-08	4.65091	18	1.11801	45	0.243256
GO:0010026	trichome differentiation	BP	0.000144086	8.5976e-08	6.57194	13	0.807453	23	0.124331
GO:0052544	defense response by callose deposition in cell wall	BP	0.000177268	1.05776e-07	7.99375	11	0.68323	16	0.0864912
GO:0009553	embryo sac development	BP	0.0001821	1.08659e-07	3.66339	23	1.42857	73	0.394616
GO:0005524	ATP binding	MF	0.000188964	1.28602e-07	1.33951	274	17.0186	2372	13.0538
GO:0000989	transcription factor activity, transcription factor binding	MF	0.00019575	1.3322e-07	8.92003	10	0.621118	13	0.0715426
GO:0010091	trichome branching	BP	0.00024395	1.45565e-07	5.81364	14	0.869565	28	0.15136
GO:0001666	response to hypoxia	BP	0.000265227	1.58261e-07	4.70628	17	1.0559	42	0.227039
GO:0010286	heat acclimation	BP	0.000373745	2.23014e-07	4.8957	16	0.993789	38	0.205417
GO:0009742	brassinosteroid mediated signaling pathway	BP	0.000417132	2.48904e-07	3.94145	20	1.24224	59	0.318936
GO:0009640	photomorphogenesis	BP	0.000479131	2.85899e-07	4.09108	19	1.18012	54	0.291908
GO:0050826	response to freezing	BP	0.000480308	2.86601e-07	6.64416	12	0.745342	21	0.11352
GO:2000377	regulation of reactive oxygen species metabolic process	BP	0.000480308	2.86601e-07	6.64416	12	0.745342	21	0.11352
GO:0009816	defense response to bacterium, incompatible interaction	BP	0.00056238	3.35574e-07	4.49236	17	1.0559	44	0.237851
GO:0010100	negative regulation of photomorphogenesis	BP	0.000639392	3.81527e-07	9.51323	9	0.559006	11	0.0594627
GO:0009864	induced systemic resistance, jasmonic acid mediated signaling pathway	BP	0.000639392	3.81527e-07	9.51323	9	0.559006	11	0.0594627
GO:0009625	response to insect	BP	0.000805788	4.80816e-07	5.81364	13	0.807453	26	0.140548
GO:0004712	protein serine/threonine/tyrosine kinase activity	MF	0.000930276	6.33114e-07	4.09272	18	1.11801	51	0.280667
		GA
GO:0003700	transcription factor activity, sequence-specific DNA binding	MF	0	0	5.35226	634	48.9575	1711	9.4161
GO:0006355	regulation of transcription, DNA-templated	BP	1.38013e-288	8.41974e-292	4.41285	646	49.8842	2119	11.4547
GO:0006351	transcription, DNA-templated	BP	1.56042e-277	9.51962e-281	4.628	603	46.5637	1886	10.1951
GO:0005515	protein binding	MF	1.18578e-214	8.45908e-218	4.11068	541	41.7761	1901	10.4617
GO:0003677	DNA binding	MF	3.77548e-184	2.69333e-187	3.71164	526	40.6178	2047	11.2652
GO:0043565	sequence-specific DNA binding	MF	1.7332e-110	1.23642e-113	5.21364	244	18.8417	676	3.72021
GO:0046983	protein dimerization activity	MF	6.59479e-82	4.70456e-85	6.62218	149	11.5058	325	1.78856
GO:0044212	transcription regulatory region DNA binding	MF	2.02849e-71	1.44707e-74	6.24866	138	10.6564	319	1.75554
GO:0030154	cell differentiation	BP	9.30326e-63	5.67562e-66	6.11274	125	9.65251	296	1.60009
GO:0045893	positive regulation of transcription, DNA-templated	BP	3.83754e-58	2.34116e-61	6.93731	104	8.03089	217	1.17304
GO:0009734	auxin-activated signaling pathway	BP	1.32727e-52	8.09724e-56	7.08511	93	7.18147	190	1.02708
GO:0009733	response to auxin	BP	4.73979e-50	2.89159e-53	5.54042	111	8.57143	290	1.56765
GO:0009753	response to jasmonic acid	BP	1.01766e-46	6.20843e-50	7.42306	80	6.17761	156	0.843289
GO:0009739	response to gibberellin	BP	3.0276e-45	1.84704e-48	9.35755	64	4.94208	99	0.535164
GO:0006357	regulation of transcription from RNA polymerase II promoter	BP	4.17906e-44	2.54951e-47	6.11618	90	6.94981	213	1.15141
GO:0001135	transcription factor activity, RNA polymerase II transcription factor recruiting	MF	6.7925e-44	4.8456e-47	7.58073	74	5.71429	141	0.775962
GO:0009751	response to salicylic acid	BP	2.12362e-42	1.29555e-45	7.0974	76	5.86873	155	0.837883
GO:0009585	red, far-red light phototransduction	BP	3.02518e-42	1.84556e-45	11.6734	50	3.861	62	0.335153
GO:0000981	RNA polymerase II transcription factor activity, sequence-specific DNA binding	MF	2.59725e-40	1.85281e-43	6.81338	75	5.79151	159	0.875021
GO:0009908	flower development	BP	2.32328e-36	1.41736e-39	5.73266	80	6.17761	202	1.09195
GO:0009740	gibberellic acid mediated signaling pathway	BP	3.47757e-32	2.12155e-35	9.3195	47	3.62934	73	0.394616
GO:0045892	negative regulation of transcription, DNA-templated	BP	3.82897e-32	2.33593e-35	6.69737	62	4.78764	134	0.724363
GO:0009910	negative regulation of flower development	BP	3.36275e-30	2.05151e-33	11.6429	37	2.85714	46	0.248662
GO:0009723	response to ethylene	BP	3.4636e-30	2.11303e-33	6.77055	58	4.47876	124	0.670307
GO:0009867	jasmonic acid mediated signaling pathway	BP	1.75575e-28	1.07113e-31	10.5779	38	2.93436	52	0.281096
GO:0009737	response to abscisic acid	BP	9.11391e-27	5.5601e-30	3.63711	99	7.64479	394	2.12984
GO:0009640	photomorphogenesis	BP	4.58071e-26	2.79454e-29	9.91803	37	2.85714	54	0.291908
GO:0009738	abscisic acid-activated signaling pathway	BP	6.66963e-20	4.06893e-23	4.45383	60	4.6332	195	1.05411
GO:0007275	multicellular organism development	BP	2.874e-19	1.75334e-22	3.24179	86	6.64093	384	2.07579
GO:0046982	protein heterodimerization activity	MF	3.04155e-19	2.16977e-22	5.47488	47	3.62934	124	0.682406
GO:0009651	response to salt stress	BP	6.09836e-19	3.72041e-22	2.93088	98	7.56757	484	2.61636
GO:2000022	regulation of jasmonic acid mediated signaling pathway	BP	6.9019e-17	4.21062e-20	12.6656	21	1.62162	24	0.129737
GO:0010218	response to far red light	BP	6.07163e-16	3.70411e-19	8.27141	28	2.16216	49	0.264879
GO:0042803	protein homodimerization activity	MF	9.92304e-16	7.07885e-19	4.19613	52	4.01544	179	0.985086
GO:0001046	core promoter sequence-specific DNA binding	MF	1.43912e-15	1.02663e-18	9.2592	25	1.9305	39	0.214628
GO:0007623	circadian rhythm	BP	1.77636e-13	5.87558e-17	5.37215	36	2.77992	97	0.524353
GO:0010187	negative regulation of seed germination	BP	1.77636e-13	7.4965e-17	12.4071	18	1.38996	21	0.11352
GO:0009637	response to blue light	BP	9.10383e-13	5.44449e-16	7.23748	26	2.00772	52	0.281096
GO:0010200	response to chitin	BP	1.08802e-12	6.12947e-16	4.46221	41	3.16602	133	0.718958
GO:0009873	ethylene-activated signaling pathway	BP	1.08802e-12	6.18489e-16	3.88155	48	3.70656	179	0.96762
GO:0009736	cytokinin-activated signaling pathway	BP	1.08802e-12	6.7225e-16	6.36021	29	2.23938	66	0.356776
GO:0009414	response to water deprivation	BP	1.00142e-11	6.12528e-15	3.11289	60	4.6332	279	1.50819
GO:0009788	negative regulation of abscisic acid-activated signaling pathway	BP	1.09135e-11	6.71566e-15	8.16536	22	1.69884	39	0.210822
GO:1903507	negative regulation of nucleic acid-templated transcription	BP	1.63758e-11	9.95728e-15	14.475	14	1.08108	14	0.0756798
GO:0010017	red or far-red light signaling pathway	BP	1.72862e-11	1.0546e-14	10.422	18	1.38996	25	0.135142
GO:0010114	response to red light	BP	2.36589e-11	1.43823e-14	6.48878	26	2.00772	58	0.31353
GO:0006366	transcription from RNA polymerase II promoter	BP	2.49356e-11	1.52448e-14	6.20355	27	2.08494	63	0.340559
GO:0031347	regulation of defense response	BP	6.11511e-11	3.72767e-14	6.01268	27	2.08494	65	0.35137
GO:0001228	transcriptional activator activity	MF	1.28864e-10	9.19718e-14	5.82086	27	2.08494	67	0.368719
GO:0000165	MAPK cascade	BP	1.51956e-10	9.27508e-14	6.07014	26	2.00772	62	0.335153
GO:0000989	transcription factor activity, transcription factor binding	MF	1.95155e-10	1.39223e-13	14.4444	13	1.00386	13	0.0715426
GO:0009965	leaf morphogenesis	BP	2.39309e-10	1.45957e-13	6.23921	25	1.9305	58	0.31353
GO:0016567	protein ubiquitination	BP	2.95175e-10	1.80088e-13	2.47598	78	6.02317	456	2.465
GO:0010029	regulation of seed germination	BP	3.11373e-10	1.89924e-13	7.59935	21	1.62162	40	0.216228
GO:0009639	response to red or far red light	BP	3.49409e-10	2.13204e-13	8.04164	20	1.5444	36	0.194605
GO:0003714	transcription corepressor activity	MF	5.52791e-10	3.94333e-13	10.505	16	1.23552	22	0.121072
GO:0051301	cell division	BP	2.83221e-09	1.72779e-12	3.18715	48	3.70656	218	1.17844
GO:0009742	brassinosteroid mediated signaling pathway	BP	3.4748e-09	2.11991e-12	5.88812	24	1.85328	59	0.318936
GO:2000377	regulation of reactive oxygen species metabolic process	BP	6.27534e-09	3.82835e-12	10.3393	15	1.1583	21	0.11352
GO:0000977	RNA polymerase II regulatory region sequence-specific DNA binding	MF	6.89393e-09	4.91792e-12	3.94963	35	2.7027	128	0.704419
GO:0045944	positive regulation of transcription from RNA polymerase II promoter	BP	1.16688e-08	7.11878e-12	4.00121	34	2.62548	123	0.664901
GO:0048527	lateral root development	BP	1.38158e-08	8.42857e-12	6.46754	21	1.62162	47	0.254068
GO:0009938	negative regulation of gibberellic acid mediated signaling pathway	BP	4.01996e-08	2.45245e-11	14.475	11	0.849421	11	0.0594627
GO:0009845	seed germination	BP	4.36859e-08	2.66513e-11	4.88765	26	2.00772	77	0.416239
GO:0009611	response to wounding	BP	8.83479e-08	5.38983e-11	3.12776	43	3.32046	199	1.07573
GO:0048366	leaf development	BP	9.30959e-08	5.67948e-11	3.82139	33	2.54826	125	0.675712
GO:0042538	hyperosmotic salinity response	BP	1.12104e-07	6.83909e-11	5.58683	22	1.69884	57	0.308125
GO:0009785	blue light signaling pathway	BP	2.29606e-07	1.40075e-10	10.4541	13	1.00386	18	0.0973026
GO:0009909	regulation of flower development	BP	7.2756e-07	4.43861e-10	4.69458	24	1.85328	74	0.400022
GO:0048510	regulation of timing of transition from vegetative to reproductive phase	BP	2.06803e-06	1.26164e-09	6.47564	17	1.31274	38	0.205417
GO:0010100	negative regulation of photomorphogenesis	BP	2.75186e-06	1.67882e-09	13.1591	10	0.772201	11	0.0594627
GO:0010099	regulation of photomorphogenesis	BP	2.75186e-06	1.67882e-09	13.1591	10	0.772201	11	0.0594627
GO:0010018	far-red light signaling pathway	BP	2.75186e-06	1.67882e-09	13.1591	10	0.772201	11	0.0594627
GO:0048481	plant ovule development	BP	4.68127e-06	2.8559e-09	5.78998	18	1.38996	45	0.243256
GO:0009863	salicylic acid mediated signaling pathway	BP	5.55659e-06	3.3899e-09	7.79421	14	1.08108	26	0.140548
GO:0000160	phosphorelay signal transduction system	BP	5.76262e-06	3.51559e-09	5.39263	19	1.46718	51	0.275691
GO:0009944	polarity specification of adaxial/abaxial axis	BP	1.20798e-05	7.36949e-09	8.1815	13	1.00386	23	0.124331
GO:0048364	root development	BP	1.32606e-05	8.08989e-09	3.11486	34	2.62548	158	0.8541
GO:0003712	transcription cofactor activity	MF	1.98096e-05	1.41317e-08	7.82403	13	1.00386	24	0.132079
GO:0010228	vegetative to reproductive phase transition of meristem	BP	3.00527e-05	1.83342e-08	3.6897	26	2.00772	102	0.551381
GO:0009789	positive regulation of abscisic acid-activated signaling pathway	BP	3.1995e-05	1.95191e-08	6.38601	15	1.1583	34	0.183794
GO:0010388	cullin deneddylation	BP	3.28581e-05	2.00457e-08	13.0275	9	0.694981	10	0.054057
GO:0010119	regulation of stomatal movement	BP	3.788e-05	2.31094e-08	5.46832	17	1.31274	45	0.243256
GO:0006511	ubiquitin-dependent protein catabolic process	BP	4.32178e-05	2.63658e-08	2.572	43	3.32046	242	1.30818
GO:0045962	positive regulation of development, heterochronic	BP	9.06638e-05	5.53111e-08	14.475	8	0.617761	8	0.0432456
GO:0042742	defense response to bacterium	BP	9.61412e-05	5.86527e-08	2.41249	46	3.55212	276	1.49197
GO:0042127	regulation of cell proliferation	BP	0.000119785	7.30773e-08	6.96943	13	1.00386	27	0.145954
GO:0009641	shade avoidance	BP	0.000194199	1.18475e-07	9.64997	10	0.772201	15	0.0810855
GO:0042753	positive regulation of circadian rhythm	BP	0.000194199	1.18475e-07	9.64997	10	0.772201	15	0.0810855
GO:0004842	ubiquitin-protein transferase activity	MF	0.000289901	2.06808e-07	1.9766	65	5.01931	475	2.61406
GO:0010150	leaf senescence	BP	0.000339303	2.06998e-07	3.61874	23	1.77606	92	0.497324
GO:0010244	response to low fluence blue light stimulus by blue low-fluence system	BP	0.000383493	2.33957e-07	12.8666	8	0.617761	9	0.0486513
GO:2000033	regulation of seed dormancy process	BP	0.000383493	2.33957e-07	12.8666	8	0.617761	9	0.0486513
GO:0080036	regulation of cytokinin-activated signaling pathway	BP	0.000383493	2.33957e-07	12.8666	8	0.617761	9	0.0486513
GO:0005992	trehalose biosynthetic process	BP	0.000481619	2.93821e-07	6.94798	12	0.926641	25	0.135142
GO:0010182	sugar mediated signaling pathway	BP	0.00049064	2.99324e-07	6.27248	13	1.00386	30	0.162171
GO:0048573	photoperiodism, flowering	BP	0.000512275	3.12523e-07	5.29572	15	1.1583	41	0.221634
GO:0070413	trehalose metabolism in response to stress	BP	0.000678779	4.14102e-07	7.58212	11	0.849421	21	0.11352
GO:0004805	trehalose-phosphatase activity	MF	0.000591659	4.22076e-07	7.56609	11	0.849421	21	0.115569
GO:0009630	gravitropism	BP	0.000928989	5.66749e-07	5.47701	14	1.08108	37	0.200011
		IAA
GO:0003700	transcription factor activity, sequence-specific DNA binding	MF	0	0	5.64983	715	52.1517	1711	9.4161
GO:0006355	regulation of transcription, DNA-templated	BP	0	0	4.68255	730	53.2458	2119	11.4547
GO:0006351	transcription, DNA-templated	BP	0	0	5.06645	703	51.2764	1886	10.1951
GO:0003677	DNA binding	MF	1.08301e-234	7.75334e-238	3.97611	602	43.9096	2047	11.2652
GO:0005515	protein binding	MF	2.81571e-221	2.01579e-224	4.03256	567	41.3567	1901	10.4617
GO:0043565	sequence-specific DNA binding	MF	1.6756e-149	1.19958e-152	5.80004	290	21.1524	676	3.72021
GO:0009734	auxin-activated signaling pathway	BP	1.26425e-94	7.7156e-98	9.15686	128	9.33625	190	1.02708
GO:0009733	response to auxin	BP	2.88019e-89	1.75775e-92	7.07732	151	11.0139	290	1.56765
GO:0044212	transcription regulatory region DNA binding	MF	8.39142e-86	6.00749e-89	6.56932	155	11.3056	319	1.75554
GO:0030154	cell differentiation	BP	2.82139e-85	1.72187e-88	6.84203	149	10.868	296	1.60009
GO:0045893	positive regulation of transcription, DNA-templated	BP	2.69123e-70	1.64243e-73	7.32852	117	8.53392	217	1.17304
GO:0045892	negative regulation of transcription, DNA-templated	BP	2.04731e-66	1.24946e-69	9.23053	91	6.63749	134	0.724363
GO:0009873	ethylene-activated signaling pathway	BP	7.7273e-58	4.7159e-61	7.36561	97	7.07513	179	0.96762
GO:0009908	flower development	BP	1.19395e-52	7.2866e-56	6.59424	98	7.14807	202	1.09195
GO:0001135	transcription factor activity, RNA polymerase II transcription factor recruiting	MF	2.96114e-50	2.1199e-53	7.76686	81	5.9081	141	0.775962
GO:0000981	RNA polymerase II transcription factor activity, sequence-specific DNA binding	MF	3.71671e-47	2.66082e-50	7.05766	83	6.05398	159	0.875021
GO:0010200	response to chitin	BP	1.46641e-45	8.94939e-49	7.66478	75	5.47046	133	0.718958
GO:0009753	response to jasmonic acid	BP	1.18204e-44	7.21389e-48	6.97036	80	5.83516	156	0.843289
GO:0006357	regulation of transcription from RNA polymerase II promoter	BP	7.78702e-43	4.75235e-46	5.807	91	6.63749	213	1.15141
GO:0009585	red, far-red light phototransduction	BP	3.00728e-39	1.83532e-42	10.7422	49	3.57403	62	0.335153
GO:0009723	response to ethylene	BP	2.03453e-36	1.24166e-39	7.12495	65	4.74106	124	0.670307
GO:0009751	response to salicylic acid	BP	4.48829e-33	2.73917e-36	6.05073	69	5.03282	155	0.837883
GO:0009640	photomorphogenesis	BP	4.97586e-31	3.03672e-34	10.32	41	2.99052	54	0.291908
GO:0009910	negative regulation of flower development	BP	6.65768e-31	4.06312e-34	11.2283	38	2.7717	46	0.248662
GO:0007275	multicellular organism development	BP	2.4404e-30	1.48935e-33	3.75202	106	7.73158	384	2.07579
GO:0009736	cytokinin-activated signaling pathway	BP	1.0031e-29	6.12182e-33	9.06147	44	3.20934	66	0.356776
GO:0048366	leaf development	BP	1.49853e-29	9.1454e-33	6.41552	59	4.30343	125	0.675712
GO:0009739	response to gibberellin	BP	1.99565e-27	1.21793e-30	7.00205	51	3.71991	99	0.535164
GO:0046983	protein dimerization activity	MF	1.84405e-27	1.32017e-30	3.86883	93	6.78337	325	1.78856
GO:0009965	leaf morphogenesis	BP	3.63612e-22	2.2191e-25	8.43655	36	2.62582	58	0.31353
GO:0000160	phosphorelay signal transduction system	BP	7.2485e-21	4.4237e-24	8.79496	33	2.407	51	0.275691
GO:0000165	MAPK cascade	BP	8.577e-21	5.23447e-24	7.89225	36	2.62582	62	0.335153
GO:0009867	jasmonic acid mediated signaling pathway	BP	3.43289e-19	2.09506e-22	8.36444	32	2.33406	52	0.281096
GO:0009737	response to abscisic acid	BP	4.771e-19	2.9117e-22	3.10482	90	6.56455	394	2.12984
GO:0009740	gibberellic acid mediated signaling pathway	BP	9.13031e-19	5.57215e-22	6.8892	37	2.69876	73	0.394616
GO:0048364	root development	BP	5.96133e-18	3.63815e-21	4.55941	53	3.86579	158	0.8541
GO:0000156	phosphorelay response regulator activity	MF	5.10966e-18	3.65805e-21	10.0435	26	1.89643	35	0.192615
GO:0042803	protein homodimerization activity	MF	5.65999e-16	4.05203e-19	4.07869	54	3.93873	179	0.985086
GO:0000977	RNA polymerase II regulatory region sequence-specific DNA binding	MF	1.00748e-15	7.21262e-19	4.75316	45	3.28228	128	0.704419
GO:0007623	circadian rhythm	BP	1.38935e-15	8.47906e-19	5.46491	39	2.84464	97	0.524353
GO:0009909	regulation of flower development	BP	2.37055e-15	1.44672e-18	6.24507	34	2.47994	74	0.400022
GO:0048510	regulation of timing of transition from vegetative to reproductive phase	BP	5.83641e-14	3.56191e-17	8.58455	24	1.75055	38	0.205417
GO:0009944	polarity specification of adaxial/abaxial axis	BP	1.77636e-13	8.18106e-17	11.2283	19	1.38585	23	0.124331
GO:0048527	lateral root development	BP	1.77636e-13	1.05829e-16	7.5191	26	1.89643	47	0.254068
GO:0009651	response to salt stress	BP	2.18714e-12	1.37029e-15	2.49939	89	6.49161	484	2.61636
GO:0016567	protein ubiquitination	BP	4.72955e-12	2.93552e-15	2.53364	85	6.19985	456	2.465
GO:0010218	response to far red light	BP	8.91509e-12	5.41503e-15	6.9348	25	1.82349	49	0.264879
GO:2000022	regulation of jasmonic acid mediated signaling pathway	BP	1.69198e-11	1.02883e-14	10.1942	18	1.31291	24	0.129737
GO:0006511	ubiquitin-dependent protein catabolic process	BP	4.69291e-11	2.86918e-14	3.14531	56	4.08461	242	1.30818
GO:0009637	response to blue light	BP	4.80282e-11	2.93173e-14	6.53472	25	1.82349	52	0.281096
GO:0010017	red or far-red light signaling pathway	BP	4.89386e-11	2.98479e-14	9.78639	18	1.31291	25	0.135142
GO:0003714	transcription corepressor activity	MF	4.9627e-11	3.55193e-14	10.4473	17	1.23997	22	0.121072
GO:0009639	response to red or far red light	BP	7.1132e-11	4.346e-14	7.92879	21	1.53173	36	0.194605
GO:0045944	positive regulation of transcription from RNA polymerase II promoter	BP	8.5687e-11	5.22579e-14	4.19922	38	2.7717	123	0.664901
GO:0048481	plant ovule development	BP	1.27165e-10	7.76244e-14	6.94713	23	1.67761	45	0.243256
GO:0009630	gravitropism	BP	1.4444e-10	8.81212e-14	7.7145	21	1.53173	37	0.200011
GO:0009785	blue light signaling pathway	BP	4.79172e-10	2.92408e-13	11.3268	15	1.09409	18	0.0973026
GO:0010187	negative regulation of seed germination	BP	5.36471e-10	3.27453e-13	10.356	16	1.16703	21	0.11352
GO:0046982	protein heterodimerization activity	MF	6.15663e-10	4.40756e-13	4.03422	37	2.69876	124	0.682406
GO:0048825	cotyledon development	BP	1.01037e-09	6.16673e-13	8.07038	19	1.38585	32	0.172982
GO:0010311	lateral root formation	BP	1.50245e-09	9.16917e-13	6.64508	22	1.60467	45	0.243256
GO:0031347	regulation of defense response	BP	2.23649e-09	1.36486e-12	5.43688	26	1.89643	65	0.35137
GO:1903507	negative regulation of nucleic acid-templated transcription	BP	3.09095e-09	1.88636e-12	12.6213	13	0.948213	14	0.0756798
GO:0009611	response to wounding	BP	1.25039e-08	7.63096e-12	3.14192	46	3.35522	199	1.07573
GO:0010072	primary shoot apical meristem specification	BP	1.44153e-08	8.79757e-12	11.7799	13	0.948213	15	0.0810855
GO:0000989	transcription factor activity, transcription factor binding	MF	3.28055e-08	2.34857e-11	12.4801	12	0.875274	13	0.0715426
GO:0048440	carpel development	BP	5.07535e-08	3.09744e-11	10.0153	14	1.02115	19	0.102708
GO:0010582	floral meristem determinacy	BP	5.37852e-08	3.28246e-11	11.0437	13	0.948213	16	0.0864912
GO:0009911	positive regulation of flower development	BP	8.12808e-08	4.96049e-11	6.62185	19	1.38585	39	0.210822
GO:0048443	stamen development	BP	9.00456e-08	5.4954e-11	8.86449	15	1.09409	23	0.124331
GO:0009638	phototropism	BP	1.7058e-07	1.04104e-10	10.394	13	0.948213	17	0.0918969
GO:0010228	vegetative to reproductive phase transition of meristem	BP	2.08548e-07	1.27275e-10	3.99771	30	2.18818	102	0.551381
GO:0009958	positive gravitropism	BP	3.85115e-07	2.35033e-10	7.00205	17	1.23997	33	0.178388
GO:0009880	embryonic pattern specification	BP	4.21623e-07	2.57313e-10	12.4595	11	0.802334	12	0.0648684
GO:0010051	xylem and phloem pattern formation	BP	4.36397e-07	2.66329e-10	7.49915	16	1.16703	29	0.156765
GO:0009793	embryo development ending in seed dormancy	BP	4.46756e-07	2.72651e-10	2.19134	74	5.39752	459	2.48122
GO:0010014	meristem initiation	BP	9.37049e-07	5.71873e-10	13.5922	10	0.729395	10	0.054057
GO:0010150	leaf senescence	BP	2.16563e-06	1.32166e-09	3.98902	27	1.96937	92	0.497324
GO:0010252	auxin homeostasis	BP	3.20433e-06	1.95558e-09	6.24507	17	1.23997	37	0.200011
GO:0009738	abscisic acid-activated signaling pathway	BP	3.90126e-06	2.38091e-09	2.85785	41	2.99052	195	1.05411
GO:0010018	far-red light signaling pathway	BP	4.81508e-06	2.9386e-09	12.3566	10	0.729395	11	0.0594627
GO:0010099	regulation of photomorphogenesis	BP	4.81508e-06	2.9386e-09	12.3566	10	0.729395	11	0.0594627
GO:0008283	cell proliferation	BP	1.07832e-05	6.58089e-09	5.16504	19	1.38585	50	0.270285
GO:0010076	maintenance of floral meristem identity	BP	1.15437e-05	7.04502e-09	13.5922	9	0.656455	9	0.0486513
GO:0010029	regulation of seed germination	BP	1.26588e-05	7.72558e-09	5.77669	17	1.23997	40	0.216228
GO:0042753	positive regulation of circadian rhythm	BP	1.56171e-05	9.531e-09	9.96762	11	0.802334	15	0.0810855
GO:0010093	specification of floral organ identity	BP	1.79955e-05	1.09825e-08	11.3268	10	0.729395	12	0.0648684
GO:0010089	xylem development	BP	2.14623e-05	1.30982e-08	7.04781	14	1.02115	27	0.145954
GO:0010114	response to red light	BP	2.48494e-05	1.51654e-08	4.68697	20	1.45879	58	0.31353
GO:0048467	gynoecium development	BP	4.82593e-05	2.94522e-08	8.15533	12	0.875274	20	0.108114
GO:0010388	cullin deneddylation	BP	5.39703e-05	3.29376e-08	12.233	9	0.656455	10	0.054057
GO:0010262	somatic embryogenesis	BP	5.39703e-05	3.29376e-08	12.233	9	0.656455	10	0.054057
GO:0009555	pollen development	BP	0.000100047	6.10581e-08	2.67619	38	2.7717	193	1.0433
GO:0045962	positive regulation of development, heterochronic	BP	0.000140388	8.56776e-08	13.5922	8	0.583516	8	0.0432456
GO:1900057	positive regulation of leaf senescence	BP	0.000140388	8.56776e-08	13.5922	8	0.583516	8	0.0432456
GO:0048829	root cap development	BP	0.000142977	8.72575e-08	9.70872	10	0.729395	14	0.0756798
GO:0010011	auxin binding	MF	0.000124143	8.88751e-08	13.5201	8	0.583516	8	0.0440262
GO:0010100	negative regulation of photomorphogenesis	BP	0.000185051	1.12935e-07	11.1209	9	0.656455	11	0.0594627
GO:0009938	negative regulation of gibberellic acid mediated signaling pathway	BP	0.000185051	1.12935e-07	11.1209	9	0.656455	11	0.0594627
GO:0051301	cell division	BP	0.00030349	1.85217e-07	2.49398	40	2.91758	218	1.17844
GO:0009414	response to water deprivation	BP	0.000310148	1.89281e-07	2.28973	47	3.42815	279	1.50819
GO:0010492	maintenance of shoot apical meristem identity	BP	0.000334016	2.03847e-07	9.06147	10	0.729395	15	0.0810855
GO:0009641	shade avoidance	BP	0.000334016	2.03847e-07	9.06147	10	0.729395	15	0.0810855
GO:0035196	production of miRNAs involved in gene silencing by miRNA	BP	0.000334016	2.03847e-07	9.06147	10	0.729395	15	0.0810855
GO:0008361	regulation of cell size	BP	0.000334016	2.03847e-07	9.06147	10	0.729395	15	0.0810855
GO:0009926	auxin polar transport	BP	0.000494794	3.01969e-07	4.36893	18	1.31291	56	0.302719
GO:0042752	regulation of circadian rhythm	BP	0.000544508	3.32309e-07	6.79611	12	0.875274	24	0.129737
GO:0010077	maintenance of inflorescence meristem identity	BP	0.000591341	3.60891e-07	12.082	8	0.583516	9	0.0486513
GO:0010244	response to low fluence blue light stimulus by blue low-fluence system	BP	0.000591341	3.60891e-07	12.082	8	0.583516	9	0.0486513
GO:0010305	leaf vascular tissue pattern formation	BP	0.000622239	3.79748e-07	6.09306	13	0.948213	29	0.156765
