# Supplementary material for: AraPPINet: An Updated Interactome for the Analysis of Hormone Signaling Crosstalk in Arabidopsis thaliana
Source: Front Plant Sci. 2019 Jul 5;10:870. doi: 10.3389/fpls.2019.00870 (PMC6625390; doi:10.3389/fpls.2019.00870)
Supplement: TABLE S3 — List of core proteins significantly interacting with GA signaling pathway. [file Table_3.XLSX]

## Sheet: Table S3
Supplementary Table 3. List of core proteins significantly interacting with GA signaling pathway.
Gene locus	Gene annotation	P-value	Connections in predicted network	Average Connections in random networks
GA_IAA	Total	<0.001	130	84.728
AT2G43010	PIF4	<0.001	33	4.994
AT2G22670	IAA8	0.001	9	2.684
AT2G38120	AUX1	0.015	2	0.211
AT3G62980	TIR1	0.023	6	2.197
AT3G23050	IAA7	0.025	5	1.608
AT3G63010	GID1B	0.049	5	2.066
GA_CK	Total	<0.001	120	73.508
AT2G25180	ARR12	0.001	6	1.092
AT3G05120	GID1A	0.001	8	2.056
AT5G39340	ATHP2	0.006	6	1.69
AT1G03430	AHP5	0.006	6	1.552
AT3G16857	ARR1	0.008	10	3.867
AT4G31920	ARR10	0.009	6	1.7
AT4G24210	SLY1	0.023	6	2.066
AT3G16360	AHP4	0.026	4	1.045
AT3G03450	RGL2	0.035	8	3.65
GA_ET	Total	<0.001	76	42.06
AT5G25350	EBF2	<0.001	9	1.031
AT3G23240	ERF1	0.005	5	0.824
AT2G25490	EBF1	0.013	4	0.948
AT1G66350	RGL1	0.016	6	2.059
AT5G17490	RGL3	0.034	6	2.261
AT5G47220	ERF2	0.037	5	1.758
AT5G03280	EIN2	0.041	8	3.815
GA_ABA	Total	<0.001	136	76.078
AT3G11410	AHG3	<0.001	7	1.235
AT5G59220	HAI1	<0.001	8	1.369
AT5G05440	PYL5	<0.001	5	0.646
AT2G40330	PYL6	<0.001	7	0.734
AT5G53160	PYL8	0.001	6	1.392
AT4G26080	ABI1	0.003	6	1.538
AT1G09530	PIF3	0.008	8	2.716
AT2G01570	RGA1	0.025	11	5.642
AT4G24210	SLY1	0.025	6	2.164
AT2G36270	ABI5	0.033	7	3.062
