# Supplementary material for: AraPPINet: An Updated Interactome for the Analysis of Hormone Signaling Crosstalk in Arabidopsis thaliana
Source: Front Plant Sci. 2019 Jul 5;10:870. doi: 10.3389/fpls.2019.00870 (PMC6625390; doi:10.3389/fpls.2019.00870)
Supplement: TABLE S4 — Enriched GO functional categories of overlapping proteins of five hormone signaling pathways. [file Table_4.XLSX]

## Sheet: Table S4
Supplementary Table 4. Enriched GO functional categories of overlapping proteins of five hormone signaling pathways.
GO	Term	Category	FDR	P-value	Fold	Number of test genes in category	Percent in test (%)	Number of reference genes in category	Percent in reference (%)
GO:0005515	protein binding	MF	8.06427e-93	6.67855e-96	5.70279	176	59.0604	1901	10.4617
GO:0003700	transcription factor activity	MF	3.77914e-90	3.12975e-93	6.01206	167	56.0403	1711	9.4161
GO:0006351	transcription	BP	7.61043e-84	5.05623e-87	5.51527	167	56.0403	1886	10.1951
GO:0006355	regulation of transcription	BP	3.79312e-82	2.52008e-85	5.08519	173	58.0537	2119	11.4547
GO:0003677	DNA binding	MF	6.91844e-52	5.72962e-55	4.21276	140	46.9799	2047	11.2652
GO:0009723	response to ethylene	BP	2.65677e-25	1.76511e-28	16.0739	32	10.7383	124	0.670307
GO:0043565	sequence-specific DNA binding	MF	1.03674e-24	8.58591e-28	5.55827	61	20.4698	676	3.72021
GO:0009733	response to auxin	BP	1.10082e-21	7.31369e-25	8.5912	40	13.4228	290	1.56765
GO:0009867	jasmonic acid mediated signaling pathway	BP	1.71905e-21	1.1421e-24	26.3519	22	7.38255	52	0.281096
GO:0009740	gibberellic acid mediated signaling pathway	BP	8.48998e-21	5.64059e-24	20.4777	24	8.05369	73	0.394616
GO:0009753	response to jasmonic acid	BP	8.50248e-21	5.6489e-24	12.3774	31	10.4027	156	0.843289
GO:2000022	regulation of jasmonic acid mediated signaling pathway	BP	1.20502e-20	8.00592e-24	44.1194	17	5.7047	24	0.129737
GO:0045893	positive regulation of transcription	BP	1.04864e-19	6.96701e-23	9.75913	34	11.4094	217	1.17304
GO:0030154	cell differentiation	BP	2.54174e-19	1.68868e-22	7.9962	38	12.7517	296	1.60009
GO:0009734	auxin-activated signaling pathway	BP	2.56542e-19	1.70442e-22	10.4903	32	10.7383	190	1.02708
GO:0045892	negative regulation of transcription	BP	1.21081e-16	8.0444e-20	12.0854	26	8.72483	134	0.724363
GO:0009736	cytokinin-activated signaling pathway	BP	5.41359e-16	3.5967e-19	18.8746	20	6.71141	66	0.356776
GO:0009737	response to abscisic acid	BP	4.47962e-15	2.97618e-18	6.0073	38	12.7517	394	2.12984
GO:0009739	response to gibberellin	BP	7.12338e-15	4.73265e-18	13.8414	22	7.38255	99	0.535164
GO:0044212	transcription regulatory region DNA binding	MF	2.02866e-14	1.68007e-17	6.56516	34	11.4094	319	1.75554
GO:0010187	negative regulation of seed germination	BP	1.66533e-13	5.76602e-17	38.5581	13	4.36242	21	0.11352
GO:0009585	red	BP	1.66533e-13	6.94491e-17	18.0831	18	6.04027	62	0.335153
GO:0009640	photomorphogenesis	BP	1.66533e-13	1.45176e-16	19.6086	17	5.7047	54	0.291908
GO:0031347	regulation of defense response	BP	3.33067e-13	1.67547e-16	17.2485	18	6.04027	65	0.35137
GO:1903507	negative regulation of nucleic acid-templated transcription	BP	1.33227e-12	8.89404e-16	48.9392	11	3.69128	14	0.0756798
GO:0007623	circadian rhythm	BP	1.4988e-12	1.01845e-15	12.8425	20	6.71141	97	0.524353
GO:0009873	ethylene-activated signaling pathway	BP	1.84297e-12	1.26422e-15	8.69919	25	8.38926	179	0.96762
GO:0009908	flower development	BP	3.0409e-11	2.02317e-14	7.70869	25	8.38926	202	1.09195
GO:0000160	phosphorelay signal transduction system	BP	6.06626e-11	4.03496e-14	18.3195	15	5.03356	51	0.275691
GO:0000989	transcription factor activity	MF	5.49671e-11	4.54881e-14	47.382	10	3.3557	13	0.0715426
GO:0046983	protein dimerization activity	MF	1.0778e-10	8.93093e-14	5.68584	30	10.0671	325	1.78856
GO:0003714	transcription corepressor activity	MF	6.94289e-10	5.75006e-13	30.7983	11	3.69128	22	0.121072
GO:0010100	negative regulation of photomorphogenesis	BP	9.3161e-10	6.18967e-13	50.9614	9	3.02013	11	0.0594627
GO:0048366	leaf development	BP	2.18358e-09	1.45072e-12	9.4675	19	6.37584	125	0.675712
GO:0009651	response to salt stress	BP	3.53162e-09	2.34634e-12	4.37548	34	11.4094	484	2.61636
GO:0009738	abscisic acid-activated signaling pathway	BP	9.27438e-09	6.16175e-12	7.02716	22	7.38255	195	1.05411
GO:0010150	leaf senescence	BP	2.64261e-08	1.7557e-11	10.8324	16	5.36913	92	0.497324
GO:0010029	regulation of seed germination	BP	3.36996e-08	2.23895e-11	18.6859	12	4.02685	40	0.216228
GO:0007275	multicellular organism development	BP	3.75599e-08	2.49541e-11	4.70391	29	9.73154	384	2.07579
GO:0009751	response to salicylic acid	BP	8.83197e-08	5.86781e-11	7.63508	19	6.37584	155	0.837883
GO:0009611	response to wounding	BP	1.06344e-07	7.06532e-11	6.57292	21	7.04698	199	1.07573
GO:0009938	negative regulation of gibberellic acid mediated signaling pathway	BP	1.17663e-07	7.81734e-11	45.2991	8	2.68456	11	0.0594627
GO:0048527	lateral root development	BP	2.29859e-07	1.52714e-10	15.9029	12	4.02685	47	0.254068
GO:0010218	response to far red light	BP	3.73746e-07	2.48311e-10	15.2538	12	4.02685	49	0.264879
GO:0048364	root development	BP	1.01599e-06	6.75006e-10	7.0959	18	6.04027	158	0.8541
GO:0001135	transcription factor activity	MF	1.38923e-06	1.15051e-09	7.42654	17	5.7047	141	0.775962
GO:0080036	regulation of cytokinin-activated signaling pathway	BP	1.93777e-06	1.28742e-09	48.4448	7	2.34899	9	0.0486513
GO:0010310	regulation of hydrogen peroxide metabolic process	BP	1.93777e-06	1.28742e-09	48.4448	7	2.34899	9	0.0486513
GO:0006357	regulation of transcription from RNA polymerase II promoter	BP	2.45037e-06	1.62798e-09	5.84847	20	6.71141	213	1.15141
GO:0000981	RNA polymerase II transcription factor activity	MF	8.11326e-06	6.71912e-09	6.5858	17	5.7047	159	0.875021
GO:0046982	protein heterodimerization activity	MF	1.65094e-05	1.36726e-08	7.4512	15	5.03356	124	0.682406
GO:2000377	regulation of reactive oxygen species metabolic process	BP	3.61345e-05	2.40071e-08	23.7281	8	2.68456	21	0.11352
GO:0009965	leaf morphogenesis	BP	3.76805e-05	2.50342e-08	11.8129	11	3.69128	58	0.31353
GO:0009414	response to water deprivation	BP	3.85893e-05	2.56381e-08	4.68821	21	7.04698	279	1.50819
GO:0045962	positive regulation of development	BP	8.21833e-05	5.46012e-08	46.7146	6	2.01342	8	0.0432456
GO:0000156	phosphorelay response regulator activity	MF	8.30448e-05	6.87749e-08	15.8391	9	3.02013	35	0.192615
GO:2000033	regulation of seed dormancy process	BP	0.00018249	1.21243e-07	41.5241	6	2.01342	9	0.0486513
GO:0010200	response to chitin	BP	0.000335014	2.22578e-07	6.55644	14	4.69799	133	0.718958
GO:0010119	regulation of stomatal movement	BP	0.000758615	5.04012e-07	12.4572	9	3.02013	45	0.243256
GO:0009910	negative regulation of flower development	BP	0.000905672	6.01716e-07	12.1864	9	3.02013	46	0.248662
